# Supplementary material for: Pseudobombax parvifolium Hydroalcoholic Bark Extract: Chemical Characterisation and Cytotoxic, Mutagenic, and Preclinical Aspects Associated with a Protective Effect on Oxidative Stress
Source: Metabolites. 2023 Jun 13;13(6):748. doi: 10.3390/metabo13060748 (PMC10302230; doi:10.3390/metabo13060748)
Supplement: Supplementary file 1 [file metabolites-13-00748-s001.zip]

Archive with 1 entries (1 files):
- metabolites-2401487-supplementary.pdf
